# Supplementary material for: Anthropogenic impacts on threatened species erode functional diversity in chelonians and crocodilians
Source: Nat Commun. 2023 Mar 28;14:1542. doi: 10.1038/s41467-023-37089-5 (PMC10050202; doi:10.1038/s41467-023-37089-5)
Supplement: Supplementary file 3 — Supplementary data 1 [file 41467_2023_37089_MOESM3_ESM.xlsx]

## Sheet: Hoja1
Species	Sa	Sj	La	CS	NC	ML
Acanthochelys_pallidipectoris	NA	NA	NA	3.5	NA	NA
Acanthochelys_spixii	NA	NA	NA	4.5	NA	8.2
Aldabrachelys_gigantea	NA	NA	25.0171	13.5	2	176
Alligator_mississippiensis	0.838	0.6	12.6164	39.7	1	85
Alligator_sinensis	NA	NA	6.00395	20.25	1	70
Amyda_cartilaginea	NA	NA	NA	17	NA	7.3
Apalone_ferox	NA	NA	9	22	6	36.75
Apalone_mutica	0.836	0.717	7.0046	12.2	2.5	11
Apalone_spinifera	0.925	0.77	9	18	1.5	50
Astrochelys_radiata	NA	NA	NA	5	3	99.8333
Astrochelys_yniphora	0.971	0.749	20.0137	4.29801	4	100
Batagur_baska	NA	NA	NA	26	3	21.7
Batagur_borneoensis	NA	NA	7.00479	12	2	80
Batagur_dhongoka	NA	NA	NA	30	NA	6.8
Batagur_kachuga	NA	NA	NA	17	1	NA
Batagur_trivittata	NA	NA	NA	25	NA	NA
Caiman_crocodilus	0.864	0.6	6.00411	23.7	1	60
Caiman_latirostris	NA	NA	5.00342	30	1	22
Caiman_yacare	NA	NA	6.00411	25	1	60
Caretta_caretta	0.773356	0.722633	10	115	1.285	76
Carettochelys_insculpta	NA	NA	NA	22.5	0.75	38.4
Chelodina_longicollis	0.98	0.325	10	13.9	2	37
Chelodina_mccordi	NA	NA	NA	6.5	NA	NA
Chelodina_novaeguineae	NA	NA	NA	11.95	2	37
Chelodina_reimanni	NA	NA	NA	11.95	2	37
Chelonia_mydas	0.957714	0.712	10	112.5	1.03	75
Chelonoidis_becki	NA	NA	NA	10	3.33338	177
Chelonoidis_carbonarius	NA	NA	5.00342	5.70983	3.49979	49
Chelonoidis_chathamensis	NA	NA	NA	10	3.33338	177
Chelonoidis_chilensis	NA	NA	NA	3	2	19.8
Chelonoidis_darwini	NA	NA	NA	10	3.33338	177
Chelonoidis_denticulatus	NA	NA	7.5	6.5	2.25	70
Chelonoidis_duncanensis	NA	NA	NA	NA	NA	177
Chelonoidis_hoodensis	NA	NA	NA	10	3.33338	177
Chelonoidis_porteri	NA	NA	NA	10	3.33338	177
Chelonoidis_vicina	NA	NA	NA	10	3.33338	177
Chelydra_rossignonii	NA	NA	9.00296	26.45	1	47
Chelydra_serpentina	0.955	0.745	9.00296	26.45	1	47
Chersina_angulata	NA	NA	7	1	3.08384	11.8
Chitra_indica	NA	NA	NA	102	1	NA
Chrysemys_dorsalis	NA	NA	7.0046	6	2	61
Chrysemys_picta	0.87475	0.70175	7.0046	6	2	61
Claudius_angustatus	NA	NA	NA	4	NA	16.1
Clemmys_guttata	0.9535	0.816	8	4.29	1.2	30
Crocodylus_acutus	0.892	0.65	10.0068	40	1	32.9
Crocodylus_intermedius	NA	NA	12.5	40	1	80
Crocodylus_johnsoni	0.95	0.85	12.5086	12.7001	1	20
Crocodylus_mindorensis	NA	NA	8.0054	22.5	1	24.6
Crocodylus_moreletii	NA	NA	7.00479	30.2	1	80
Crocodylus_niloticus	NA	NA	19.013	46.8	1	64
Crocodylus_novaeguineae	NA	NA	6.00395	29.4	1	24.6
Crocodylus_palustris	NA	NA	6.33759	28.75	2	31.5
Crocodylus_porosus	NA	0.54	10.0068	47.8004	1	41.7
Crocodylus_rhombifer	NA	NA	10	30	1	38.2
Crocodylus_siamensis	NA	NA	NA	27.2	1	21.9
Cuora_amboinensis	NA	NA	4	1	NA	38.2
Cuora_aurocapitata	NA	NA	NA	3	NA	NA
Cuora_bourreti	NA	NA	NA	2	NA	19.1
Cuora_flavomarginata	NA	NA	NA	2	1.2	19.1
Cuora_galbinifrons	NA	NA	NA	2	NA	NA
Cuora_mccordi	NA	NA	NA	1.5	NA	NA
Cuora_mouhotii	NA	NA	NA	2.5	NA	NA
Cuora_picturata	NA	NA	NA	2	NA	NA
Cuora_trifasciata	NA	NA	NA	2	1	31.8
Cuora_yunnanensis	NA	NA	NA	8	NA	NA
Cyclanorbis_senegalensis	NA	NA	NA	NA	NA	6.4
Cyclemys_dentata	NA	NA	NA	3	NA	14.7
Cycloderma_frenatum	NA	NA	NA	18	1	NA
Deirochelys_reticularia	NA	NA	5.00342	8.5	2	24
Dermatemys_mawii	NA	NA	NA	10	3.5	11.3
Dermochelys_coriacea	NA	NA	13.0089	82.3	5	80
Elseya_dentata	NA	NA	NA	5	NA	21.8
Emydura_macquarii	0.977	0.688	5.09598	13.2	2.5	20.9
Emydura_subglobosa	NA	NA	NA	8	NA	NA
Emydura_tanybaraga	NA	NA	NA	8	NA	NA
Emys_orbicularis	NA	NA	13.5	9	2	120
Eretmochelys_imbricata	NA	NA	17.2595	136.05	3	20
Erymnochelys_madagascariensis	NA	NA	NA	22	2	NA
Gavialis_gangeticus	NA	NA	10.0068	38.9002	1	100
Geochelone_elegans	NA	NA	10	5.29036	2.20969	24.3
Geochelone_platynota	NA	NA	10	5.29036	2.20969	24.3
Geoclemys_hamiltonii	NA	NA	NA	15.5	NA	19.2
Geoemyda_japonica	NA	NA	NA	1	NA	NA
Geoemyda_spengleri	NA	NA	NA	1	NA	NA
Glyptemys_insculpta	NA	NA	16	8	1.5	60
Glyptemys_muhlenbergii	NA	NA	7.94521	3	1	40
Gopherus_agassizii	0.91	0.82	15.0685	5.8921	2	62.8
Gopherus_berlandieri	0.79	NA	10.0034	2.8	1	60
Gopherus_flavomarginatus	NA	NA	NA	5.2	1.3	4.8
Gopherus_polyphemus	0.9025	0.66	10	6.6	1	60
Graptemys_barbouri	NA	NA	17.0112	8.5	4	31.7
Graptemys_caglei	NA	NA	6	3.5	2	14.5
Graptemys_ernsti	NA	NA	16.5108	7	4	NA
Graptemys_flavimaculata	NA	NA	9.00592	6	2	36.9417
Graptemys_geographica	NA	NA	12.0079	12	2	19.9667
Graptemys_gibbonsi	NA	NA	14.5095	6.5	2	19.9667
Graptemys_nigrinoda	NA	NA	8.50571	5.75	3	36.9417
Graptemys_oculifera	NA	NA	8.00526	7.5	2	36.9417
Graptemys_ouachitensis	NA	NA	7.0046	10.25	3	35.4
Graptemys_pearlensis	NA	NA	NA	6.4	NA	NA
Graptemys_pseudogeographica	NA	NA	8.00526	10.5	3	35.4
Graptemys_pulchra	NA	NA	14.0092	6	2	19.9667
Graptemys_versa	NA	NA	7.50493	8	3	35.4
Hardella_thurjii	NA	NA	NA	NA	NA	18
Heosemys_annandalii	NA	NA	NA	NA	NA	9.3
Heosemys_grandis	NA	NA	NA	5	NA	29.6
Heosemys_spinosa	NA	NA	NA	1	NA	22.9
Homopus_areolatus	NA	NA	NA	2.87778	1	28.6
Homopus_femoralis	NA	NA	NA	2	1	NA
Hydromedusa_maximiliani	NA	NA	NA	NA	NA	11.8
Hydromedusa_tectifera	NA	NA	NA	4	NA	8.8
Indotestudo_elongata	NA	NA	NA	4	2.49975	14.1
Indotestudo_forstenii	NA	NA	NA	4	2.49975	32.9
Indotestudo_travancorica	NA	NA	NA	4	2.49975	14.1
Kinixys_belliana	NA	NA	NA	2.3	4	26.5
Kinixys_erosa	NA	NA	NA	2.5	NA	24.8
Kinixys_homeana	NA	NA	NA	3	1.5	NA
Kinixys_lobatsiana	NA	NA	NA	2.3	NA	26.5
Kinixys_natalensis	NA	NA	NA	2.3	NA	26.5
Kinixys_nogueyi	NA	NA	NA	2.3	NA	26.5
Kinixys_spekii	NA	NA	NA	3.5	NA	NA
Kinixys_zombensis	NA	NA	NA	2.3	NA	26.5
Kinosternon_alamosae	NA	NA	5	4	2	NA
Kinosternon_baurii	NA	NA	5.00336	2.55	3	49.9167
Kinosternon_chimalhuaca	NA	NA	8.50559	NA	NA	NA
Kinosternon_durangoense	NA	NA	9.50636	4.78	1	39.9333
Kinosternon_flavescens	0.95	0.73	9.50636	4.78	1	39.9333
Kinosternon_hirtipes	NA	NA	7.00468	3.5	4	NA
Kinosternon_integrum	0.775	0.565	5.94771	5	3	18.5
Kinosternon_scorpioides	NA	NA	9.50651	3	5	44.7
Kinosternon_sonoriense	0.86	0.46	7.0046	4.925	3	39.9333
Kinosternon_subrubrum	0.863333	0.67	5.00171	3	1.1	45.925
Lepidochelys_kempii	NA	NA	10.5072	110	1.37	76
Lepidochelys_olivacea	0.818	0.722857	10.0068	110.5	1.34	76
Leucocephalon_yuwonoi	NA	NA	NA	1	NA	NA
Lissemys_punctata	NA	NA	NA	10.5	3	17.8
Lissemys_scutata	NA	NA	NA	10.5	NA	17.8
Macrochelys_temminckii	NA	NA	11	24.75	1	70.3
Malaclemys_terrapin	0.887	0.57	6	8.5	1.5	14.1
Malacochersus_tornieri	NA	NA	NA	1	1	25.9
Malayemys_subtrijuga	NA	NA	4.5	5	2	14.2
Manouria_emys	NA	NA	NA	39	1	150
Manouria_impressa	NA	NA	NA	13.5	NA	NA
Mauremys_annamensis	NA	NA	NA	NA	NA	23.9
Mauremys_caspica	NA	NA	11	12	2	17.6
Mauremys_japonica	NA	NA	NA	6	NA	16.2
Mauremys_leprosa	0.79	0.6	8	8.9	2	24.5
Mauremys_mutica	NA	NA	NA	1.5	2	22.1
Mauremys_nigricans	NA	NA	NA	3.5	NA	18
Mauremys_reevesii	NA	NA	6	4	2.33	24.3
Mauremys_rivulata	NA	NA	11	12	1	17.6
Mauremys_sinensis	NA	NA	NA	4.5	1	22.8
Mecistops_cataphractus	NA	NA	12.5086	17.75	1	56.1
Melanochelys_tricarinata	NA	NA	NA	2	NA	NA
Melanochelys_trijuga	NA	NA	NA	4.5	4	40
Melanosuchus_niger	NA	NA	6	39.3001	1	15.3
Mesoclemmys_dahli	NA	NA	NA	4	NA	27.4
Mesoclemmys_gibba	NA	NA	NA	3	NA	6.3
Mesoclemmys_nasuta	NA	NA	NA	5.5	NA	13.5
Mesoclemmys_tuberculata	NA	NA	NA	6.5	NA	NA
Mesoclemmys_vanderhaegei	NA	NA	NA	4	NA	NA
Mesoclemmys_zuliae	NA	NA	NA	7	NA	NA
Myuchelys_bellii	NA	NA	NA	15.5	NA	26.5
Myuchelys_georgesi	NA	NA	NA	15.5	NA	26.5
Myuchelys_latisternum	NA	NA	NA	17	3	26.5
Nilssonia_gangetica	NA	NA	NA	30.2	NA	14
Notochelys_platynota	NA	NA	NA	NA	NA	18.8
Orlitia_borneensis	NA	NA	NA	12	NA	NA
Osteolaemus_tetraspis	0.92	0.21	5	11.65	1	69
Palea_steindachneri	NA	NA	NA	15.5	2.5	41
Paleosuchus_palpebrosus	NA	NA	10	13.3001	1	24.1
Paleosuchus_trigonatus	NA	NA	15.0103	15.0499	1	30.9
Pangshura_smithii	NA	NA	NA	6.7	NA	13.8
Pangshura_sylhetensis	NA	NA	NA	9	NA	NA
Pangshura_tecta	NA	NA	NA	7.5	NA	11
Pangshura_tentoria	NA	NA	NA	6.25	NA	11
Pelochelys_bibroni	NA	NA	NA	26	NA	10.1
Pelodiscus_sinensis	NA	NA	NA	14.5	3.5	7.3
Pelomedusa_subrufa	NA	NA	NA	15	1	20.1
Pelusios_adansonii	NA	NA	NA	7	NA	4.7
Pelusios_bechuanicus	NA	NA	NA	34.5	NA	NA
Pelusios_castaneus	NA	NA	NA	12	NA	47
Pelusios_castanoides	NA	NA	NA	18	NA	47
Pelusios_chapini	NA	NA	NA	12	NA	47
Pelusios_nanus	NA	NA	NA	5	NA	NA
Pelusios_niger	NA	NA	NA	11	NA	14.7
Pelusios_rhodesianus	NA	NA	NA	12.5	NA	47
Pelusios_sinuatus	NA	NA	NA	23.5	NA	8.2
Pelusios_subniger	NA	NA	NA	12	6	47
Pelusios_upembae	NA	NA	NA	34.5	NA	NA
Pelusios_williamsi	NA	NA	NA	12.5	NA	NA
Phrynops_geoffroanus	NA	NA	NA	12.5	NA	37.5
Phrynops_hilarii	NA	NA	NA	18	NA	37.5
Phrynops_williamsi	NA	NA	NA	9	NA	NA
Platemys_platycephala	NA	NA	NA	1	NA	20
Platysternon_megacephalum	NA	NA	NA	2.5	NA	27
Podocnemis_erythrocephala	NA	NA	NA	7.85	NA	18
Podocnemis_expansa	0.925	0.44	3.78508	91.5	1	50
Podocnemis_lewyana	0.819	0.303	4	16.5	2	NA
Podocnemis_sextuberculata	NA	NA	NA	37.5	1	50
Podocnemis_unifilis	NA	NA	NA	24	2.25	70
Podocnemis_vogli	0.92	0.42	10	13.5	NA	NA
Psammobates_geometricus	0.61	0.66	6	3.5	1	30
Psammobates_tentorius	NA	NA	NA	1.37692	1	NA
Pseudemydura_umbrina	NA	NA	NA	4.5	NA	NA
Pseudemys_alabamensis	NA	NA	11.0072	12	2	4.3
Pseudemys_concinna	NA	NA	6.50427	16.8	2	44
Pseudemys_gorzugi	NA	NA	6.50427	15	2	44
Pseudemys_nelsoni	NA	NA	8.00526	14.5	3	26.1
Pseudemys_peninsularis	NA	NA	6.50427	15	2	12.5
Pseudemys_rubriventris	NA	NA	11.0072	14.5	2	4.3
Pseudemys_texana	NA	NA	6.50436	13.25	2	44
Pyxis_arachnoides	0.826	NA	NA	1	1	NA
Pyxis_planicauda	NA	NA	10.0066	1.16571	3	NA
Rheodytes_leukops	NA	NA	NA	18.8	NA	NA
Rhinemys_rufipes	NA	NA	NA	7.5	NA	NA
Rhinoclemmys_annulata	NA	NA	NA	1.5	NA	NA
Rhinoclemmys_areolata	NA	NA	NA	1.5	3.5	19.3
Rhinoclemmys_diademata	NA	NA	NA	2	NA	5.8
Rhinoclemmys_funerea	NA	NA	NA	3.1	NA	NA
Rhinoclemmys_melanosterna	NA	NA	NA	2	NA	5.8
Rhinoclemmys_nasuta	NA	NA	NA	1	NA	NA
Rhinoclemmys_pulcherrima	NA	NA	NA	3	3	20.4
Rhinoclemmys_punctularia	NA	NA	NA	1.5	NA	5.8
Rhinoclemmys_rubida	NA	NA	NA	1.5	NA	11.8
Sacalia_bealei	NA	NA	NA	3.5	NA	27.3
Sacalia_quadriocellata	NA	NA	NA	2	NA	NA
Siebenrockiella_crassicollis	NA	NA	NA	1.3	3.5	16.7
Staurotypus_salvinii	NA	NA	NA	5.36	NA	26.3
Staurotypus_triporcatus	NA	NA	NA	10	NA	33.5
Sternotherus_carinatus	NA	NA	6.00395	4.2	2.5	29.3
Sternotherus_depressus	NA	NA	8	2.73	3	60
Sternotherus_minor	NA	NA	8	3	3	23.9
Sternotherus_odoratus	0.858	0.843	5.25162	3.025	3.5	54.9083
Stigmochelys_pardalis	NA	NA	NA	8.67	1	100
Terrapene_carolina	0.892	NA	7.0046	4	1	138
Terrapene_coahuila	NA	NA	NA	3.8	2	18.8
Terrapene_nelsoni	NA	NA	NA	2.7	NA	24.9
Terrapene_ornata	0.868	0.525	8.00548	4	1.5	80
Testudo_graeca	0.98	0.57	12.6164	5	3.20099	127
Testudo_kleinmanni	NA	NA	6.00411	1.66667	3	40
Testudo_marginata	NA	NA	10	6.5	2.3991	21.2
Tomistoma_schlegelii	NA	NA	20.0137	31.7999	1	80
Trachemys_callirostris	NA	NA	8	9.7	2	75
Trachemys_decorata	NA	NA	NA	12	NA	NA
Trachemys_decussata	NA	NA	NA	5	1	30
Trachemys_dorbigni	NA	NA	8	9.7	2	75
Trachemys_gaigeae	NA	NA	8	9.85	2	75
Trachemys_grayi	NA	NA	8	9.35	2	75
Trachemys_nebulosa	NA	NA	8	9.85	2	75
Trachemys_ornata	NA	NA	8	8.4	2	75
Trachemys_scripta	0.829	0.539	8	8.4	2	75
Trachemys_stejnegeri	NA	NA	NA	8.5	3	8.1
Trachemys_taylori	NA	NA	8	9.85	2	75
Trachemys_terrapen	NA	NA	NA	4	3.5	12.4167
Trachemys_venusta	NA	NA	8	9.35	2	75
Trachemys_yaquia	NA	NA	8	9.7	2	75
Trionyx_triunguis	NA	NA	NA	40	NA	50.6
Vijayachelys_silvatica	NA	NA	NA	2	NA	NA
