# Supplementary material for: Anthropogenic impacts on threatened species erode functional diversity in chelonians and crocodilians
Source: Nat Commun. 2023 Mar 28;14:1542. doi: 10.1038/s41467-023-37089-5 (PMC10050202; doi:10.1038/s41467-023-37089-5)
Supplement: Supplementary file 4 — Supplementary data 2 [file 41467_2023_37089_MOESM4_ESM.xlsx]

## Sheet: Supplementary Table S2
Species	PC1	PC2
Acanthochelys_pallidipectoris	-0.917203	0.748568
Acanthochelys_spixii	-1.58715	0.0338789
Aldabrachelys_gigantea	1.31995	1.09183
Alligator_mississippiensis	1.19253	-0.180333
Alligator_sinensis	0.798028	0.102093
Amyda_cartilaginea	-1.23588	-0.807895
Apalone_ferox	0.101227	0.0812536
Apalone_mutica	-0.970796	-0.456154
Apalone_spinifera	0.471957	0.0276237
Astrochelys_radiata	0.414125	1.54315
Astrochelys_yniphora	0.326185	1.69538
Batagur_baska	-0.225047	-0.409269
Batagur_borneoensis	0.599805	0.746336
Batagur_dhongoka	-1.09108	-1.21592
Batagur_kachuga	-0.0585196	-0.0564075
Batagur_trivittata	-0.11992	-0.440196
Caiman_crocodilus	0.728494	-0.0667924
Caiman_latirostris	-0.0572057	-0.697685
Caiman_yacare	0.744201	-0.119981
Caretta_caretta	1.52168	-0.985043
Carettochelys_insculpta	0.348789	-0.291862
Chelodina_longicollis	0.123352	0.0454153
Chelodina_mccordi	-0.676566	0.445998
Chelodina_novaeguineae	0.0769968	0.11372
Chelodina_reimanni	0.0588318	0.160914
Chelonia_mydas	1.49904	-0.97222
Chelonoidis_becki	1.12985	1.41607
Chelonoidis_carbonarius	-0.176222	1.12715
Chelonoidis_chathamensis	1.12747	1.40261
Chelonoidis_chilensis	-1.16441	1.04195
Chelonoidis_darwini	1.1134	1.42973
Chelonoidis_denticulatus	0.259957	1.08091
Chelonoidis_duncanensis	1.83714	0.124684
Chelonoidis_hoodensis	1.13768	1.39693
Chelonoidis_porteri	1.08234	1.49225
Chelonoidis_vicina	1.084	1.49881
Chelydra_rossignonii	0.634555	-0.379976
Chelydra_serpentina	0.635879	-0.391569
Chersina_angulata	-2.06086	1.62372
Chitra_indica	1.30259	-1.01154
Chrysemys_dorsalis	0.234669	0.812356
Chrysemys_picta	0.261986	0.793861
Claudius_angustatus	-1.03178	0.394456
Clemmys_guttata	-0.41543	0.561837
Crocodylus_acutus	0.339378	-0.575209
Crocodylus_intermedius	1.1011	-0.164673
Crocodylus_johnsoni	-0.526587	-0.0434202
Crocodylus_mindorensis	-0.142079	-0.323592
Crocodylus_moreletii	1.03319	-0.0269787
Crocodylus_niloticus	0.985081	-0.367577
Crocodylus_novaeguineae	-0.0220553	-0.520587
Crocodylus_palustris	0.115564	-0.26189
Crocodylus_porosus	0.620757	-0.596689
Crocodylus_rhombifer	0.343894	-0.289312
Crocodylus_siamensis	-0.149985	-0.520907
Cuora_amboinensis	-1.00342	2.12496
Cuora_aurocapitata	-0.918288	0.893422
Cuora_bourreti	-1.24103	1.10359
Cuora_flavomarginata	-1.23325	1.1069
Cuora_galbinifrons	-1.08492	1.35528
Cuora_mccordi	-1.25421	1.45509
Cuora_mouhotii	-1.03493	1.16335
Cuora_picturata	-1.19213	1.39806
Cuora_trifasciata	-0.879983	1.48825
Cuora_yunnanensis	-0.467413	0.166935
Cyclanorbis_senegalensis	-1.49599	-0.642033
Cyclemys_dentata	-1.33074	0.735687
Cycloderma_frenatum	0.152886	-0.0647
Deirochelys_reticularia	-0.454295	0.178446
Dermatemys_mawii	-1.2535	0.0787602
Dermochelys_coriacea	1.22428	-0.355283
Elseya_dentata	-0.842604	0.684148
Emydura_macquarii	-0.424431	-0.135233
Emydura_subglobosa	-0.421508	0.229013
Emydura_tanybaraga	-0.588148	0.151838
Emys_orbicularis	0.998884	0.881182
Eretmochelys_imbricata	0.379414	-1.62881
Erymnochelys_madagascariensis	-0.129408	-0.417784
Gavialis_gangeticus	1.24984	0.03912
Geochelone_elegans	-0.713474	0.681328
Geochelone_platynota	-0.709026	0.673347
Geoclemys_hamiltonii	-0.471977	-0.223607
Geoemyda_japonica	-1.33555	1.7544
Geoemyda_spengleri	-1.30923	1.73592
Glyptemys_insculpta	0.364911	0.575699
Glyptemys_muhlenbergii	-0.321729	0.95177
Gopherus_agassizii	0.189175	0.990527
Gopherus_berlandieri	-0.141036	1.47409
Gopherus_flavomarginatus	-2.31448	0.254208
Gopherus_polyphemus	0.235094	0.806769
Graptemys_barbouri	-0.260554	0.445513
Graptemys_caglei	-1.32116	0.684804
Graptemys_ernsti	-0.60949	0.491528
Graptemys_flavimaculata	-0.244541	0.701638
Graptemys_geographica	-0.452625	-0.21348
Graptemys_gibbonsi	-0.805694	0.436466
Graptemys_nigrinoda	-0.210523	0.621579
Graptemys_oculifera	-0.124384	0.484098
Graptemys_ouachitensis	-0.0739099	0.326238
Graptemys_pearlensis	-0.722272	0.368454
Graptemys_pseudogeographica	-0.0850467	0.332656
Graptemys_pulchra	-0.789908	0.455061
Graptemys_versa	-0.205613	0.521672
Hardella_thurjii	-0.767347	0.203448
Heosemys_annandalii	-1.32499	-0.205956
Heosemys_grandis	-0.573024	0.849701
Heosemys_spinosa	-1.4539	1.84852
Homopus_areolatus	-0.68485	0.942207
Homopus_femoralis	-1.03675	1.17922
Hydromedusa_maximiliani	-0.954015	-0.349714
Hydromedusa_tectifera	-1.67352	0.315876
Indotestudo_elongata	-1.19402	0.457974
Indotestudo_forstenii	-0.541679	0.959868
Indotestudo_travancorica	-1.20644	0.436156
Kinixys_belliana	-1.02825	1.42014
Kinixys_erosa	-0.974305	1.15615
Kinixys_homeana	-0.999287	0.957353
Kinixys_lobatsiana	-0.933001	1.24068
Kinixys_natalensis	-0.930077	1.22079
Kinixys_nogueyi	-0.9699	1.27545
Kinixys_spekii	-0.862532	0.768032
Kinixys_zombensis	-0.971182	1.30772
Kinosternon_alamosae	-0.711223	0.604297
Kinosternon_baurii	-0.310908	1.41676
Kinosternon_chimalhuaca	-0.492418	0.121757
Kinosternon_durangoense	-0.123302	0.657874
Kinosternon_flavescens	-0.130971	0.632602
Kinosternon_hirtipes	-0.858258	0.869608
Kinosternon_integrum	-0.915201	0.487911
Kinosternon_scorpioides	-0.382387	1.32996
Kinosternon_sonoriense	-0.231785	0.823817
Kinosternon_subrubrum	-0.208647	1.04486
Lepidochelys_kempii	1.49948	-0.945514
Lepidochelys_olivacea	1.48724	-0.922748
Leucocephalon_yuwonoi	-1.4702	1.8519
Lissemys_punctata	-0.680349	-0.0193299
Lissemys_scutata	-0.663109	-0.0497388
Macrochelys_temminckii	0.855044	0.0789704
Malaclemys_terrapin	-0.891521	-0.105037
Malacochersus_tornieri	-1.25909	1.75556
Malayemys_subtrijuga	-1.22661	0.519716
Manouria_emys	1.70258	0.0623615
Manouria_impressa	0.538339	0.40969
Mauremys_annamensis	-0.488117	0.235204
Mauremys_caspica	-0.570486	-0.211118
Mauremys_japonica	-0.886902	0.160399
Mauremys_leprosa	-0.383842	0.109027
Mauremys_mutica	-1.25504	1.44027
Mauremys_nigricans	-1.09109	0.731093
Mauremys_reevesii	-0.786198	0.824222
Mauremys_rivulata	-0.406774	-0.544518
Mauremys_sinensis	-0.750892	0.623417
Mecistops_cataphractus	0.466565	0.250953
Melanochelys_tricarinata	-1.25411	1.37439
Melanochelys_trijuga	-0.35016	1.03537
Melanosuchus_niger	-0.358582	-0.88657
Mesoclemmys_dahli	-0.629157	0.781327
Mesoclemmys_gibba	-2.06074	0.33684
Mesoclemmys_nasuta	-1.16769	0.308931
Mesoclemmys_tuberculata	-0.695212	0.297704
Mesoclemmys_vanderhaegei	-0.719786	0.732827
Mesoclemmys_zuliae	-0.670851	0.338647
Myuchelys_bellii	-0.0854932	-0.230414
Myuchelys_georgesi	-0.0614099	-0.314069
Myuchelys_latisternum	-0.0977887	-0.237655
Nilssonia_gangetica	-0.530014	-0.754693
Notochelys_platynota	-0.823053	0.337153
Orlitia_borneensis	-0.483335	0.0999391
Osteolaemus_tetraspis	0.463676	0.685328
Palea_steindachneri	0.138429	0.238116
Paleosuchus_palpebrosus	-0.295869	-0.0878524
Paleosuchus_trigonatus	-0.0166456	-0.0578353
Pangshura_smithii	-1.01182	0.0613095
Pangshura_sylhetensis	-0.489925	0.075218
Pangshura_tecta	-1.17535	-0.0977738
Pangshura_tentoria	-1.25877	0.0378832
Pelochelys_bibroni	-0.987456	-0.589688
Pelodiscus_sinensis	-1.3316	-0.650552
Pelomedusa_subrufa	-0.353096	-0.359392
Pelusios_adansonii	-1.97453	-0.403741
Pelusios_bechuanicus	0.0491724	-0.804558
Pelusios_castaneus	0.384899	0.0609285
Pelusios_castanoides	0.520353	-0.219339
Pelusios_chapini	0.215482	0.380746
Pelusios_nanus	-0.575907	0.450127
Pelusios_niger	-0.778285	-0.223741
Pelusios_rhodesianus	0.328091	0.135189
Pelusios_sinuatus	-1.02556	-0.966998
Pelusios_subniger	0.194833	0.413085
Pelusios_upembae	0.199925	-1.01527
Pelusios_williamsi	-0.41763	-0.121059
Phrynops_geoffroanus	0.0869506	0.123716
Phrynops_hilarii	0.26792	-0.161486
Phrynops_williamsi	-0.530491	0.266879
Platemys_platycephala	-1.50675	1.68089
Platysternon_megacephalum	-0.843898	1.10968
Podocnemis_erythrocephala	-0.755214	0.123079
Podocnemis_expansa	1.1165	-1.11857
Podocnemis_lewyana	-0.453668	-0.126604
Podocnemis_sextuberculata	0.712519	-0.394911
Podocnemis_unifilis	0.835377	0.0689426
Podocnemis_vogli	-0.289001	-0.149794
Psammobates_geometricus	-0.551392	0.797042
Psammobates_tentorius	-1.22748	1.50356
Pseudemydura_umbrina	-0.769786	0.496309
Pseudemys_alabamensis	-1.85416	-0.795545
Pseudemys_concinna	0.333987	0.023039
Pseudemys_gorzugi	0.260064	0.150798
Pseudemys_nelsoni	-0.24669	-0.0214712
Pseudemys_peninsularis	-0.841074	-0.462317
Pseudemys_rubriventris	-1.7816	-0.920203
Pseudemys_texana	0.217873	0.230426
Pyxis_arachnoides	-0.499907	2.11385
Pyxis_planicauda	-0.426269	2.23035
Rheodytes_leukops	-0.151303	-0.450476
Rhinemys_rufipes	-0.491321	0.281581
Rhinoclemmys_annulata	-1.29006	1.46184
Rhinoclemmys_areolata	-1.47858	1.58018
Rhinoclemmys_diademata	-2.31348	0.627352
Rhinoclemmys_funerea	-0.931678	0.94275
Rhinoclemmys_melanosterna	-2.37092	0.703644
Rhinoclemmys_nasuta	-1.46328	1.87677
Rhinoclemmys_pulcherrima	-1.08969	0.971944
Rhinoclemmys_punctularia	-2.5219	0.954347
Rhinoclemmys_rubida	-1.7746	1.08323
Sacalia_bealei	-0.664466	0.814003
Sacalia_quadriocellata	-1.00428	1.22191
Siebenrockiella_crassicollis	-1.6619	1.62323
Staurotypus_salvinii	-0.561179	0.536703
Staurotypus_triporcatus	-0.14848	0.323335
Sternotherus_carinatus	-0.556967	0.758715
Sternotherus_depressus	-0.1041	1.43467
Sternotherus_minor	-0.844324	0.855626
Sternotherus_odoratus	-0.127198	1.27319
Stigmochelys_pardalis	0.679751	1.05228
Terrapene_carolina	0.827524	1.43217
Terrapene_coahuila	-0.977321	0.576837
Terrapene_nelsoni	-0.861204	0.965226
Terrapene_ornata	0.329301	1.21673
Testudo_graeca	0.710225	1.48617
Testudo_kleinmanni	-0.6929	1.66634
Testudo_marginata	-0.727007	0.426712
Tomistoma_schlegelii	0.980931	0.0801016
Trachemys_callirostris	0.556719	0.711579
Trachemys_decorata	-0.297611	0.00954001
Trachemys_decussata	-0.406847	0.529278
Trachemys_dorbigni	0.570625	0.665119
Trachemys_gaigeae	0.573365	0.644316
Trachemys_grayi	0.543186	0.708761
Trachemys_nebulosa	0.57594	0.693227
Trachemys_ornata	0.507462	0.823546
Trachemys_scripta	0.500217	0.791653
Trachemys_stejnegeri	-1.48408	-0.187039
Trachemys_taylori	0.570142	0.672952
Trachemys_terrapen	-1.5125	0.764132
Trachemys_venusta	0.534761	0.756336
Trachemys_yaquia	0.566731	0.649144
Trionyx_triunguis	0.75773	-0.459825
Vijayachelys_silvatica	-1.07388	1.1595
