# Supplementary material for: Anthropogenic impacts on threatened species erode functional diversity in chelonians and crocodilians
Source: Nat Commun. 2023 Mar 28;14:1542. doi: 10.1038/s41467-023-37089-5 (PMC10050202; doi:10.1038/s41467-023-37089-5)
Supplement: Supplementary file 5 — Supplementary data 3 [file 41467_2023_37089_MOESM5_ESM.xlsx]

## Sheet: Supplementary Table S5
Order	Family	Species	Female BodyMass	Source	URL	Database	Observations
Crocodilia	Alligatoridae	Alligator mississippiensis	47800	Myhrvold et al. 2015	https://datarepository.wolframcloud.com/resources/Amniote-Life-History-Database	Amniote Database
Crocodilia	Alligatoridae	Alligator sinensis	10750	Myhrvold et al. 2015	https://datarepository.wolframcloud.com/resources/Amniote-Life-History-Database	Amniote Database
Crocodilia	Alligatoridae	Caiman crocodilus	10550	Myhrvold et al. 2015	https://datarepository.wolframcloud.com/resources/Amniote-Life-History-Database	Amniote Database
Crocodilia	Alligatoridae	Caiman latirostris	14600	Myhrvold et al. 2015	https://datarepository.wolframcloud.com/resources/Amniote-Life-History-Database	Amniote Database
Crocodilia	Alligatoridae	Caiman yacare	10550	Myhrvold et al. 2015	https://datarepository.wolframcloud.com/resources/Amniote-Life-History-Database	Amniote Database
Crocodilia	Alligatoridae	Melanosuchus niger	82000	Myhrvold et al. 2015	https://datarepository.wolframcloud.com/resources/Amniote-Life-History-Database	Amniote Database
Crocodilia	Alligatoridae	Paleosuchus palpebrosus	5900	Myhrvold et al. 2015	https://datarepository.wolframcloud.com/resources/Amniote-Life-History-Database	Amniote Database
Crocodilia	Alligatoridae	Paleosuchus trigonatus	7500	Myhrvold et al. 2015	https://datarepository.wolframcloud.com/resources/Amniote-Life-History-Database	Amniote Database
Crocodilia	Crocodylidae	Crocodylus acutus	76700	Myhrvold et al. 2015	https://datarepository.wolframcloud.com/resources/Amniote-Life-History-Database	Amniote Database
Crocodilia	Crocodylidae	Crocodylus intermedius	107900	Myhrvold et al. 2015	https://datarepository.wolframcloud.com/resources/Amniote-Life-History-Database	Amniote Database
Crocodilia	Crocodylidae	Crocodylus johnsoni	19500	Myhrvold et al. 2015	https://datarepository.wolframcloud.com/resources/Amniote-Life-History-Database	Amniote Database
Crocodilia	Crocodylidae	Crocodylus mindorensis	38400	Myhrvold et al. 2015	https://datarepository.wolframcloud.com/resources/Amniote-Life-History-Database	Amniote Database
Crocodilia	Crocodylidae	Crocodylus moreletii	31700	Myhrvold et al. 2015	https://datarepository.wolframcloud.com/resources/Amniote-Life-History-Database	Amniote Database
Crocodilia	Crocodylidae	Crocodylus niloticus	94200	Myhrvold et al. 2015	https://datarepository.wolframcloud.com/resources/Amniote-Life-History-Database	Amniote Database
Crocodilia	Crocodylidae	Crocodylus novaeguineae	39900	Myhrvold et al. 2015	https://datarepository.wolframcloud.com/resources/Amniote-Life-History-Database	Amniote Database
Crocodilia	Crocodylidae	Crocodylus palustris	42700	Myhrvold et al. 2015	https://datarepository.wolframcloud.com/resources/Amniote-Life-History-Database	Amniote Database
Crocodilia	Crocodylidae	Crocodylus porosus	78700	Myhrvold et al. 2015	https://datarepository.wolframcloud.com/resources/Amniote-Life-History-Database	Amniote Database
Crocodilia	Crocodylidae	Crocodylus rhombifer	57500	Myhrvold et al. 2015	https://datarepository.wolframcloud.com/resources/Amniote-Life-History-Database	Amniote Database
Crocodilia	Crocodylidae	Crocodylus siamensis	42500	Myhrvold et al. 2015	https://datarepository.wolframcloud.com/resources/Amniote-Life-History-Database	Amniote Database
Crocodilia	Crocodylidae	Mecistops cataphractus	50500	Myhrvold et al. 2015	https://datarepository.wolframcloud.com/resources/Amniote-Life-History-Database	Amniote Database
Crocodilia	Crocodylidae	Osteolaemus tetraspis	18800	Myhrvold et al. 2015	https://datarepository.wolframcloud.com/resources/Amniote-Life-History-Database	Amniote Database
Crocodilia	Crocodylidae	Tomistoma schlegelii	119000	Myhrvold et al. 2015	https://datarepository.wolframcloud.com/resources/Amniote-Life-History-Database	Amniote Database
Crocodilia	Gavialidae	Gavialis gangeticus	147000	Allen et al		Allen et al
Testudines	Carettochelyidae	Carettochelys insculpta	10050	Myhrvold et al. 2015	https://datarepository.wolframcloud.com/resources/Amniote-Life-History-Database	Amniote Database
Testudines	Chelidae	Acanthochelys pallidipectoris	369.2	Myhrvold et al. 2015	https://datarepository.wolframcloud.com/resources/Amniote-Life-History-Database	Amniote Database
Testudines	Chelidae	Acanthochelys spixii	330.87	Fraxe Neto et al. 2011	https://doi.org/10.2744/CCB-0876.1
Testudines	Chelidae	Chelodina longicollis	1293	Myhrvold et al. 2015	https://datarepository.wolframcloud.com/resources/Amniote-Life-History-Database	Amniote Database
Testudines	Chelidae	Chelodina mccordi	2340	Eisemberg et al. 2014		Colston et al. 2020
Testudines	Chelidae	Chelodina novaeguineae	1006	Myhrvold et al. 2015	https://datarepository.wolframcloud.com/resources/Amniote-Life-History-Database	Amniote Database
Testudines	Chelidae	Chelodina reimanni	1006	Myhrvold et al. 2015	https://datarepository.wolframcloud.com/resources/Amniote-Life-History-Database	Amniote Database
Testudines	Chelidae	Elseya dentata	4295	Myhrvold et al. 2015	https://datarepository.wolframcloud.com/resources/Amniote-Life-History-Database	Amniote Database
Testudines	Chelidae	Emydura macquarii	1740	Myhrvold et al. 2015	https://datarepository.wolframcloud.com/resources/Amniote-Life-History-Database	Amniote Database
Testudines	Chelidae	Emydura subglobosa	1030	Myhrvold et al. 2015	https://datarepository.wolframcloud.com/resources/Amniote-Life-History-Database	Amniote Database
Testudines	Chelidae	Emydura tanybaraga	1030	Myhrvold et al. 2015	https://datarepository.wolframcloud.com/resources/Amniote-Life-History-Database	Amniote Database
Testudines	Chelidae	Hydromedusa maximiliani	325	Souza and Ave 1997		Regis and Meik 2017
Testudines	Chelidae	Hydromedusa tectifera	1155	Bujes 2010	https://doi.org/10.1590/S0073-47212010000400016	Regis and Meik 2017
Testudines	Chelidae	Mesoclemmys dahli	777	Myhrvold et al. 2015	https://datarepository.wolframcloud.com/resources/Amniote-Life-History-Database	Amniote Database
Testudines	Chelidae	Mesoclemmys gibba	706.8	Myhrvold et al. 2015	https://datarepository.wolframcloud.com/resources/Amniote-Life-History-Database	Amniote Database
Testudines	Chelidae	Mesoclemmys nasuta	2180	Cunha et al 2019	https://doi.org/10.2744/CCB-1271.1		The species M. raniceps is the current name of this species, mean of the studied species
Testudines	Chelidae	Mesoclemmys tuberculata	657.4	Batistella 2008		Regis and Meik 2017
Testudines	Chelidae	Mesoclemmys vanderhaegei	453.29	Brito et al. 2009	http://dx.doi.org/10.1590/S1676-06032009000400024	Regis and Meik 2017
Testudines	Chelidae	Mesoclemmys zuliae	1983	Myhrvold et al. 2015	https://datarepository.wolframcloud.com/resources/Amniote-Life-History-Database	Amniote Database
Testudines	Chelidae	Myuchelys bellii	1628	Fielder et al 2015	http://dx.doi.org/10.1071/ZO14070		Average of body mass fo the females in the study
Testudines	Chelidae	Myuchelys georgesi	977.3	Blamires et al. 2015	http://dx.doi.org/10.1071/WR04083	Regis and Meik 2017
Testudines	Chelidae	Myuchelys latisternum	1377	Myhrvold et al. 2015	https://datarepository.wolframcloud.com/resources/Amniote-Life-History-Database	Amniote Database
Testudines	Chelidae	Phrynops geoffroanus	2233.3	Brites and Rantin 2004	https://doi.org/10.1023/b:emas.0000031733.98410.3c	Regis and Meik 2017
Testudines	Chelidae	Phrynops hilarii	2380	Myhrvold et al. 2015	https://datarepository.wolframcloud.com/resources/Amniote-Life-History-Database	Amniote Database
Testudines	Chelidae	Phrynops williamsi	4740.97	O’Gorman and Hone 2013	https://eol.org/data/R785-PK204537848	Encyclopedia of Life	Maximun mass
Testudines	Chelidae	Platemys platycephala	325	Myhrvold et al. 2015	https://datarepository.wolframcloud.com/resources/Amniote-Life-History-Database	Amniote Database
Testudines	Chelidae	Pseudemydura umbrina	324.1	Myhrvold et al. 2015	https://datarepository.wolframcloud.com/resources/Amniote-Life-History-Database	Amniote Database
Testudines	Chelidae	Rheodytes leukops	1691	Myhrvold et al. 2015	https://datarepository.wolframcloud.com/resources/Amniote-Life-History-Database	Amniote Database
Testudines	Chelidae	Rhinemys rufipes	1265.96				Estimated with the regresion of TL and body mass (Chelidae family)
Testudines	Cheloniidae	Caretta caretta	92400	Myhrvold et al. 2015	https://datarepository.wolframcloud.com/resources/Amniote-Life-History-Database	Amniote Database
Testudines	Cheloniidae	Chelonia mydas	128100	Myhrvold et al. 2015	https://datarepository.wolframcloud.com/resources/Amniote-Life-History-Database	Amniote Database
Testudines	Cheloniidae	Eretmochelys imbricata	62300	Myhrvold et al. 2015	https://datarepository.wolframcloud.com/resources/Amniote-Life-History-Database	Amniote Database
Testudines	Cheloniidae	Lepidochelys kempii	92400	Myhrvold et al. 2015	https://datarepository.wolframcloud.com/resources/Amniote-Life-History-Database	Amniote Database
Testudines	Cheloniidae	Lepidochelys olivacea	116300	Myhrvold et al. 2015	https://datarepository.wolframcloud.com/resources/Amniote-Life-History-Database	Amniote Database
Testudines	Chelydridae	Chelydra rossignonii	3875	Myhrvold et al. 2015	https://datarepository.wolframcloud.com/resources/Amniote-Life-History-Database	Amniote Database
Testudines	Chelydridae	Chelydra serpentina	3875	Myhrvold et al. 2015	https://datarepository.wolframcloud.com/resources/Amniote-Life-History-Database	Amniote Database
Testudines	Chelydridae	Macrochelys temminckii	23500	Myhrvold et al. 2015	https://datarepository.wolframcloud.com/resources/Amniote-Life-History-Database	Amniote Database
Testudines	Dermatemydidae	Dermatemys mawii	15660	Myhrvold et al. 2015	https://datarepository.wolframcloud.com/resources/Amniote-Life-History-Database	Amniote Database
Testudines	Dermochelyidae	Dermochelys coriacea	372500	Myhrvold et al. 2015	https://datarepository.wolframcloud.com/resources/Amniote-Life-History-Database	Amniote Database
Testudines	Emydidae	Chrysemys dorsalis	378	Myhrvold et al. 2015	https://datarepository.wolframcloud.com/resources/Amniote-Life-History-Database	Amniote Database
Testudines	Emydidae	Chrysemys picta	378	Myhrvold et al. 2015	https://datarepository.wolframcloud.com/resources/Amniote-Life-History-Database	Amniote Database
Testudines	Emydidae	Clemmys guttata	165.4	Myhrvold et al. 2015	https://datarepository.wolframcloud.com/resources/Amniote-Life-History-Database	Amniote Database
Testudines	Emydidae	Deirochelys reticularia	910.5	Myhrvold et al. 2015	https://datarepository.wolframcloud.com/resources/Amniote-Life-History-Database	Amniote Database
Testudines	Emydidae	Emys orbicularis	1096.48	Allen et al		Allen et al
Testudines	Emydidae	Glyptemys insculpta	968.2	Myhrvold et al. 2015	https://datarepository.wolframcloud.com/resources/Amniote-Life-History-Database	Amniote Database
Testudines	Emydidae	Glyptemys muhlenbergii	132.1	Myhrvold et al. 2015	https://datarepository.wolframcloud.com/resources/Amniote-Life-History-Database	Amniote Database
Testudines	Emydidae	Graptemys barbouri	1256	Myhrvold et al. 2015	https://datarepository.wolframcloud.com/resources/Amniote-Life-History-Database	Amniote Database
Testudines	Emydidae	Graptemys caglei	1085.91				Estimated with the regresion of TL and body mass (Graptemys genus)
Testudines	Emydidae	Graptemys ernsti	1519				Aprox. Previously was considered a subspecies of G. puchra adn both reach similar sizes
Testudines	Emydidae	Graptemys flavimaculata	1130	Myhrvold et al. 2015	https://datarepository.wolframcloud.com/resources/Amniote-Life-History-Database	Amniote Database
Testudines	Emydidae	Graptemys geographica	1138	Myhrvold et al. 2015	https://datarepository.wolframcloud.com/resources/Amniote-Life-History-Database	Amniote Database
Testudines	Emydidae	Graptemys gibbonsi	2334.5	Myhrvold et al. 2015	https://datarepository.wolframcloud.com/resources/Amniote-Life-History-Database	Amniote Database
Testudines	Emydidae	Graptemys nigrinoda	415.7	Myhrvold et al. 2015	https://datarepository.wolframcloud.com/resources/Amniote-Life-History-Database	Amniote Database
Testudines	Emydidae	Graptemys oculifera	918.15	Myhrvold et al. 2015	https://datarepository.wolframcloud.com/resources/Amniote-Life-History-Database	Amniote Database
Testudines	Emydidae	Graptemys ouachitensis	1306.5	Myhrvold et al. 2015	https://datarepository.wolframcloud.com/resources/Amniote-Life-History-Database	Amniote Database
Testudines	Emydidae	Graptemys pearlensis	1530.26				Estimated with the regresion of TL and body mass (Graptemys genus)
Testudines	Emydidae	Graptemys pseudogeographica	1477	Myhrvold et al. 2015	https://datarepository.wolframcloud.com/resources/Amniote-Life-History-Database	Amniote Database
Testudines	Emydidae	Graptemys pulchra	1519	Myhrvold et al. 2015	https://datarepository.wolframcloud.com/resources/Amniote-Life-History-Database	Amniote Database
Testudines	Emydidae	Graptemys versa	1477	Myhrvold et al. 2015	https://datarepository.wolframcloud.com/resources/Amniote-Life-History-Database	Amniote Database
Testudines	Emydidae	Malaclemys terrapin	886	Myhrvold et al. 2015	https://datarepository.wolframcloud.com/resources/Amniote-Life-History-Database	Amniote Database
Testudines	Emydidae	Pseudemys alabamensis	3238.5	Myhrvold et al. 2015	https://datarepository.wolframcloud.com/resources/Amniote-Life-History-Database	Amniote Database
Testudines	Emydidae	Pseudemys concinna	2992	Myhrvold et al. 2015	https://datarepository.wolframcloud.com/resources/Amniote-Life-History-Database	Amniote Database
Testudines	Emydidae	Pseudemys gorzugi	2992	Myhrvold et al. 2015	https://datarepository.wolframcloud.com/resources/Amniote-Life-History-Database	Amniote Database
Testudines	Emydidae	Pseudemys nelsoni	3738.5	Myhrvold et al. 2015	https://datarepository.wolframcloud.com/resources/Amniote-Life-History-Database	Amniote Database
Testudines	Emydidae	Pseudemys peninsularis	3065.5	Myhrvold et al. 2015	https://datarepository.wolframcloud.com/resources/Amniote-Life-History-Database	Amniote Database
Testudines	Emydidae	Pseudemys rubriventris	3238.5	Myhrvold et al. 2015	https://datarepository.wolframcloud.com/resources/Amniote-Life-History-Database	Amniote Database
Testudines	Emydidae	Pseudemys texana	2992	Myhrvold et al. 2015	https://datarepository.wolframcloud.com/resources/Amniote-Life-History-Database	Amniote Database
Testudines	Emydidae	Terrapene carolina	372	Myhrvold et al. 2015	https://datarepository.wolframcloud.com/resources/Amniote-Life-History-Database	Amniote Database
Testudines	Emydidae	Terrapene coahuila	259.8	Myhrvold et al. 2015	https://datarepository.wolframcloud.com/resources/Amniote-Life-History-Database	Amniote Database
Testudines	Emydidae	Terrapene nelsoni	372	Myhrvold et al. 2015	https://datarepository.wolframcloud.com/resources/Amniote-Life-History-Database	Amniote Database
Testudines	Emydidae	Terrapene ornata	391	Myhrvold et al. 2015	https://datarepository.wolframcloud.com/resources/Amniote-Life-History-Database	Amniote Database
Testudines	Emydidae	Trachemys callirostris	1854	Myhrvold et al. 2015	https://datarepository.wolframcloud.com/resources/Amniote-Life-History-Database	Amniote Database
Testudines	Emydidae	Trachemys decorata	2522	Myhrvold et al. 2015	https://datarepository.wolframcloud.com/resources/Amniote-Life-History-Database	Amniote Database
Testudines	Emydidae	Trachemys decussata	630.1	Myhrvold et al. 2015	https://datarepository.wolframcloud.com/resources/Amniote-Life-History-Database	Amniote Database
Testudines	Emydidae	Trachemys dorbigni	1854	Myhrvold et al. 2015	https://datarepository.wolframcloud.com/resources/Amniote-Life-History-Database	Amniote Database
Testudines	Emydidae	Trachemys gaigeae	1854	Myhrvold et al. 2015	https://datarepository.wolframcloud.com/resources/Amniote-Life-History-Database	Amniote Database
Testudines	Emydidae	Trachemys grayi	1813	Myhrvold et al. 2015	https://datarepository.wolframcloud.com/resources/Amniote-Life-History-Database	Amniote Database
Testudines	Emydidae	Trachemys nebulosa	1854	Myhrvold et al. 2015	https://datarepository.wolframcloud.com/resources/Amniote-Life-History-Database	Amniote Database
Testudines	Emydidae	Trachemys ornata	1813	Myhrvold et al. 2015	https://datarepository.wolframcloud.com/resources/Amniote-Life-History-Database	Amniote Database
Testudines	Emydidae	Trachemys scripta	1813	Myhrvold et al. 2015	https://datarepository.wolframcloud.com/resources/Amniote-Life-History-Database	Amniote Database
Testudines	Emydidae	Trachemys stejnegeri	2012.95	O’Gorman and Hone 2013	https://eol.org/data/R785-PK204539102	Encyclopedia of Life	Maximun mass
Testudines	Emydidae	Trachemys taylori	1854	Myhrvold et al. 2015	https://datarepository.wolframcloud.com/resources/Amniote-Life-History-Database	Amniote Database
Testudines	Emydidae	Trachemys terrapen	4364.33	O’Gorman and Hone 2013	https://eol.org/data/R785-PK204539103	Encyclopedia of Life	Maximun mass
Testudines	Emydidae	Trachemys venusta	1813	Myhrvold et al. 2015	https://datarepository.wolframcloud.com/resources/Amniote-Life-History-Database	Amniote Database
Testudines	Emydidae	Trachemys yaquia	1854	Myhrvold et al. 2015	https://datarepository.wolframcloud.com/resources/Amniote-Life-History-Database	Amniote Database
Testudines	Geoemydidae	Batagur baska	17900	Myhrvold et al. 2015	https://datarepository.wolframcloud.com/resources/Amniote-Life-History-Database	Amniote Database
Testudines	Geoemydidae	Batagur borneoensis	16900	Myhrvold et al. 2015	https://datarepository.wolframcloud.com/resources/Amniote-Life-History-Database	Amniote Database
Testudines	Geoemydidae	Batagur dhongoka	7270	Myhrvold et al. 2015	https://datarepository.wolframcloud.com/resources/Amniote-Life-History-Database	Amniote Database
Testudines	Geoemydidae	Batagur kachuga	21100	Myhrvold et al. 2015	https://datarepository.wolframcloud.com/resources/Amniote-Life-History-Database	Amniote Database
Testudines	Geoemydidae	Batagur trivittata	21611.5	O’Gorman and Hone 2013	https://eol.org/pages/793112	Encyclopedia of Life	Maximun mass
Testudines	Geoemydidae	Cuora amboinensis	1000	Myhrvold et al. 2015	https://datarepository.wolframcloud.com/resources/Amniote-Life-History-Database	Amniote Database
Testudines	Geoemydidae	Cuora aurocapitata	530.848				Estimated with the regresion of TL and body mass (Cuora genus)
Testudines	Geoemydidae	Cuora bourreti	499	Myhrvold et al. 2015	https://datarepository.wolframcloud.com/resources/Amniote-Life-History-Database	Amniote Database
Testudines	Geoemydidae	Cuora flavomarginata	499	Myhrvold et al. 2015	https://datarepository.wolframcloud.com/resources/Amniote-Life-History-Database	Amniote Database
Testudines	Geoemydidae	Cuora galbinifrons	1200	McCormack et al 2016a	http://dx.doi.org/10.2305/IUCN.UK.2016-1.RLTS.T97357437A3078734.en	Colston et al. 2020
Testudines	Geoemydidae	Cuora mccordi	375		https://datarepository.wolframcloud.com/resources/Amniote-Life-History-Database	Myhrvold et al. 2015
Testudines	Geoemydidae	Cuora mouhotii	850	Ji-Chao et al. 2011	http://dx.doi.org/10.2744/CCB-0868.1	Colston et al. 2020
Testudines	Geoemydidae	Cuora picturata	1100	McCormack et al 2016b	http://dx.doi.org/10.2305/IUCN.UK.2016-1.RLTS.T163463A1010522.en	Colston et al. 2020
Testudines	Geoemydidae	Cuora trifasciata	3000		https://www.cuora.org/cuora-cyclornata		C. ciclormata was consided the same species
Testudines	Geoemydidae	Cuora yunnanensis	850	Myhrvold et al. 2015	https://datarepository.wolframcloud.com/resources/Amniote-Life-History-Database	Amniote Database
Testudines	Geoemydidae	Cyclemys dentata	1250	Myhrvold et al. 2015	https://datarepository.wolframcloud.com/resources/Amniote-Life-History-Database	Amniote Database
Testudines	Geoemydidae	Geoclemys hamiltonii	6000	Baruah et al. 2012		Regis and Meik 2017
Testudines	Geoemydidae	Geoemyda japonica	196	Myhrvold et al. 2015	https://datarepository.wolframcloud.com/resources/Amniote-Life-History-Database	Amniote Database
Testudines	Geoemydidae	Geoemyda spengleri	196	Myhrvold et al. 2015	https://datarepository.wolframcloud.com/resources/Amniote-Life-History-Database	Amniote Database
Testudines	Geoemydidae	Hardella thurjii	10500	Baruah et al. 2012		Regis and Meik 2017
Testudines	Geoemydidae	Heosemys annandalii	4000	Andersen et al 2021	https://doi.org/10.1016/j.dib.2020.106708
Testudines	Geoemydidae	Heosemys grandis	4600.78	Goode and Ewert 2006	https://doi.org/10.2744/1071-8443(2006)5[165:RTICHG]2.0.CO;2	Regis and Meik 2017	Captivity
Testudines	Geoemydidae	Heosemys spinosa	950	Myhrvold et al. 2015	https://datarepository.wolframcloud.com/resources/Amniote-Life-History-Database	Amniote Database
Testudines	Geoemydidae	Leucocephalon yuwonoi	1152.27	Riyanto 2006	https://doi.org/10.2744/1071-8443(2006)5[320:NOEPSD]2.0.CO;2	Regis and Meik 2017	Ponderated average of the populations
Testudines	Geoemydidae	Malayemys subtrijuga	3535	Allen et al		Allen et al
Testudines	Geoemydidae	Mauremys annamensis	1717	McCormack et al 2004	https://iucn-tftsg.org/mauremys-annamensis-081/		captive females
Testudines	Geoemydidae	Mauremys caspica	912.011	Allen et al		Allen et al
Testudines	Geoemydidae	Mauremys japonica	494.2	Myhrvold et al. 2015	https://datarepository.wolframcloud.com/resources/Amniote-Life-History-Database	Amniote Database
Testudines	Geoemydidae	Mauremys leprosa	608	Myhrvold et al. 2015	https://datarepository.wolframcloud.com/resources/Amniote-Life-History-Database	Amniote Database
Testudines	Geoemydidae	Mauremys mutica	319.5	Myhrvold et al. 2015	https://datarepository.wolframcloud.com/resources/Amniote-Life-History-Database	Amniote Database
Testudines	Geoemydidae	Mauremys nigricans	912	Artner 2009		Regis and Meik 2017
Testudines	Geoemydidae	Mauremys reevesii	858	Myhrvold et al. 2015	https://datarepository.wolframcloud.com/resources/Amniote-Life-History-Database	Amniote Database
Testudines	Geoemydidae	Mauremys rivulata	257.5	Güçlü and Türkozan 2010	http://dx.doi.org/10.3906/zoo-0811-18	Regis and Meik 2017
Testudines	Geoemydidae	Mauremys sinensis	1241	Myhrvold et al. 2015	https://datarepository.wolframcloud.com/resources/Amniote-Life-History-Database	Amniote Database
Testudines	Geoemydidae	Melanochelys tricarinata	1800	Baruah et al. 2012		Regis and Meik 2017
Testudines	Geoemydidae	Melanochelys trijuga	760	Myhrvold et al. 2015	https://datarepository.wolframcloud.com/resources/Amniote-Life-History-Database	Amniote Database
Testudines	Geoemydidae	Notochelys platynota	4364.33	O’Gorman and Hone 2013	https://eol.org/pages/1055773	Encyclopedia of Life	Maximun mass
Testudines	Geoemydidae	Orlitia borneensis	12400	Myhrvold et al. 2015	https://datarepository.wolframcloud.com/resources/Amniote-Life-History-Database	Amniote Database
Testudines	Geoemydidae	Pangshura smithii	919	Myhrvold et al. 2015	https://datarepository.wolframcloud.com/resources/Amniote-Life-History-Database	Amniote Database
Testudines	Geoemydidae	Pangshura sylhetensis	1150	Baruah et al. 2012		Regis and Meik 2017
Testudines	Geoemydidae	Pangshura tecta	1000	Baruah et al. 2012		Regis and Meik 2017
Testudines	Geoemydidae	Pangshura tentoria	1184	Myhrvold et al. 2015	https://datarepository.wolframcloud.com/resources/Amniote-Life-History-Database	Amniote Database
Testudines	Geoemydidae	Rhinoclemmys annulata	638.635				Estimated with the regresion of TL and body mass (Rhinoclemmys genus)
Testudines	Geoemydidae	Rhinoclemmys areolata	731.5	Myhrvold et al. 2015	https://datarepository.wolframcloud.com/resources/Amniote-Life-History-Database	Amniote Database
Testudines	Geoemydidae	Rhinoclemmys diademata	1126	Myhrvold et al. 2015	https://datarepository.wolframcloud.com/resources/Amniote-Life-History-Database	Amniote Database
Testudines	Geoemydidae	Rhinoclemmys funerea	946	Myhrvold et al. 2015	https://datarepository.wolframcloud.com/resources/Amniote-Life-History-Database	Amniote Database
Testudines	Geoemydidae	Rhinoclemmys melanosterna	2700	Myhrvold et al. 2015	https://datarepository.wolframcloud.com/resources/Amniote-Life-History-Database	Amniote Database
Testudines	Geoemydidae	Rhinoclemmys nasuta	1284	Myhrvold et al. 2015	https://datarepository.wolframcloud.com/resources/Amniote-Life-History-Database	Amniote Database
Testudines	Geoemydidae	Rhinoclemmys pulcherrima	944.6	Merchan 2003		Regis and Meik 2017
Testudines	Geoemydidae	Rhinoclemmys punctularia	2344	O’Gorman and Hone 2013	https://eol.org/data/R785-PK204538337	Encyclopedia of Life	Maximun mass
Testudines	Geoemydidae	Rhinoclemmys rubida	287	Butterfield et al. 2018	https://doi.org/10.1655/Herpetologica-D-17-00004.1
Testudines	Geoemydidae	Sacalia bealei	329.6	Lin et al. 2018	https://dx.doi.org/10.7717%2Fpeerj.4997
Testudines	Geoemydidae	Sacalia quadriocellata	284.95	Liu et al. 2009		Regis and Meik 2017
Testudines	Geoemydidae	Siebenrockiella crassicollis	940	Myhrvold et al. 2015	https://datarepository.wolframcloud.com/resources/Amniote-Life-History-Database	Amniote Database
Testudines	Geoemydidae	Vijayachelys silvatica	230	Myhrvold et al. 2015	https://datarepository.wolframcloud.com/resources/Amniote-Life-History-Database	Amniote Database
Testudines	Kinosternidae	Claudius angustatus	200	Myhrvold et al. 2015	https://datarepository.wolframcloud.com/resources/Amniote-Life-History-Database	Amniote Database
Testudines	Kinosternidae	Kinosternon alamosae	145	Myhrvold et al. 2015	https://datarepository.wolframcloud.com/resources/Amniote-Life-History-Database	Amniote Database
Testudines	Kinosternidae	Kinosternon baurii	143	Myhrvold et al. 2015	https://datarepository.wolframcloud.com/resources/Amniote-Life-History-Database	Amniote Database
Testudines	Kinosternidae	Kinosternon chimalhuaca	266				According to López-Luna et al. 2018, the morphology is similar to K. scorpiodes
Testudines	Kinosternidae	Kinosternon durangoense	271.3	Myhrvold et al. 2015	https://datarepository.wolframcloud.com/resources/Amniote-Life-History-Database	Amniote Database
Testudines	Kinosternidae	Kinosternon flavescens	271.3	Myhrvold et al. 2015	https://datarepository.wolframcloud.com/resources/Amniote-Life-History-Database	Amniote Database
Testudines	Kinosternidae	Kinosternon hirtipes	202.6	Myhrvold et al. 2015	https://datarepository.wolframcloud.com/resources/Amniote-Life-History-Database	Amniote Database
Testudines	Kinosternidae	Kinosternon integrum	474.4	Myhrvold et al. 2015	https://datarepository.wolframcloud.com/resources/Amniote-Life-History-Database	Amniote Database
Testudines	Kinosternidae	Kinosternon scorpioides	266	Myhrvold et al. 2015	https://datarepository.wolframcloud.com/resources/Amniote-Life-History-Database	Amniote Database
Testudines	Kinosternidae	Kinosternon sonoriense	326	Myhrvold et al. 2015	https://datarepository.wolframcloud.com/resources/Amniote-Life-History-Database	Amniote Database
Testudines	Kinosternidae	Kinosternon subrubrum	152.35	Myhrvold et al. 2015	https://datarepository.wolframcloud.com/resources/Amniote-Life-History-Database	Amniote Database
Testudines	Kinosternidae	Staurotypus salvinii	900	Myhrvold et al. 2015	https://datarepository.wolframcloud.com/resources/Amniote-Life-History-Database	Amniote Database
Testudines	Kinosternidae	Staurotypus triporcatus	4200	Myhrvold et al. 2015	https://datarepository.wolframcloud.com/resources/Amniote-Life-History-Database	Amniote Database
Testudines	Kinosternidae	Sternotherus carinatus	248	Myhrvold et al. 2015	https://datarepository.wolframcloud.com/resources/Amniote-Life-History-Database	Amniote Database
Testudines	Kinosternidae	Sternotherus depressus	144	Myhrvold et al. 2015	https://datarepository.wolframcloud.com/resources/Amniote-Life-History-Database	Amniote Database
Testudines	Kinosternidae	Sternotherus minor	154.5	Myhrvold et al. 2015	https://datarepository.wolframcloud.com/resources/Amniote-Life-History-Database	Amniote Database
Testudines	Kinosternidae	Sternotherus odoratus	137.9	Myhrvold et al. 2015	https://datarepository.wolframcloud.com/resources/Amniote-Life-History-Database	Amniote Database
Testudines	Pelomedusidae	Pelomedusa subrufa	2273	Myhrvold et al. 2015	https://datarepository.wolframcloud.com/resources/Amniote-Life-History-Database	Amniote Database
Testudines	Pelomedusidae	Pelusios adansonii	1620	Bour 2008		Regis and Meik 2017	maximun size
Testudines	Pelomedusidae	Pelusios bechuanicus	4740.97	O’Gorman and Hone 2013	https://eol.org/data/R785-PK204537702	Encyclopedia of Life	Maximun mass
Testudines	Pelomedusidae	Pelusios castaneus	368.5	Rawski and Józefiak 2014	https://doi.org/10.2478/aoas-2014-0037		Adult males in captivity
Testudines	Pelomedusidae	Pelusios castanoides	800	Myhrvold et al. 2015	https://datarepository.wolframcloud.com/resources/Amniote-Life-History-Database	Amniote Database
Testudines	Pelomedusidae	Pelusios chapini	3515.1				Estimated with the regresion of TL and body mass (Pelusios genus)
Testudines	Pelomedusidae	Pelusios nanus	311.93	O’Gorman and Hone 2013	https://eol.org/data/R785-PK204537708	Encyclopedia of Life	Maximun mass
Testudines	Pelomedusidae	Pelusios niger	1510	Akani et al. 2015	https://www.zobodat.at/pdf/HER_28_1_2_0094-0098.pdf
Testudines	Pelomedusidae	Pelusios rhodesianus	900	Myhrvold et al. 2015	https://datarepository.wolframcloud.com/resources/Amniote-Life-History-Database	Amniote Database
Testudines	Pelomedusidae	Pelusios sinuatus	7000	Broadley and Boycott 2009		Regis and Meik 2017
Testudines	Pelomedusidae	Pelusios subniger	1232.64	O’Gorman and Hone 2013	https://eol.org/data/R785-PK204537713	Encyclopedia of Life	Maximun mass
Testudines	Pelomedusidae	Pelusios upembae	1210.35				Estimated with the regresion of TL and body mass (Pelusios genus)
Testudines	Pelomedusidae	Pelusios williamsi	2246.59	O’Gorman and Hone 2013	https://eol.org/data/R785-PK204537714	Encyclopedia of Life	Maximun mass
Testudines	Platysternidae	Platysternon megacephalum	305.5	Shen et al 2010	https://doi.org/10.2744/CCB-0833.1	Regis and Meik 2017
Testudines	Podocnemididae	Erymnochelys madagascariensis	4900	Pedrono and Smith 2013	https://doi.org/10.3854/crm.6.a12p59	Regis and Meik 2017
Testudines	Podocnemididae	Podocnemis erythrocephala	1412	Burger et al 2009	https://doi.org/10.1080/15287390903248877	Regis and Meik 2017
Testudines	Podocnemididae	Podocnemis expansa	25800	Myhrvold et al. 2015	https://datarepository.wolframcloud.com/resources/Amniote-Life-History-Database	Amniote Database
Testudines	Podocnemididae	Podocnemis lewyana	9599	Myhrvold et al. 2015	https://datarepository.wolframcloud.com/resources/Amniote-Life-History-Database	Amniote Database
Testudines	Podocnemididae	Podocnemis sextuberculata	25800	Myhrvold et al. 2015	https://datarepository.wolframcloud.com/resources/Amniote-Life-History-Database	Amniote Database
Testudines	Podocnemididae	Podocnemis unifilis	6380	Myhrvold et al. 2015	https://datarepository.wolframcloud.com/resources/Amniote-Life-History-Database	Amniote Database
Testudines	Podocnemididae	Podocnemis vogli	2013	Myhrvold et al. 2015	https://datarepository.wolframcloud.com/resources/Amniote-Life-History-Database	Amniote Database
Testudines	Testudinidae	Aldabrachelys gigantea	33000	Myhrvold et al. 2015	https://datarepository.wolframcloud.com/resources/Amniote-Life-History-Database	Amniote Database
Testudines	Testudinidae	Astrochelys radiata	7955	Myhrvold et al. 2015	https://datarepository.wolframcloud.com/resources/Amniote-Life-History-Database	Amniote Database
Testudines	Testudinidae	Astrochelys yniphora	8800	Myhrvold et al. 2015	https://datarepository.wolframcloud.com/resources/Amniote-Life-History-Database	Amniote Database
Testudines	Testudinidae	Chelonoidis becki	43360.3				Estimated with the regresion of TL and body mass (Chelonoidis genus)
Testudines	Testudinidae	Chelonoidis carbonarius	6087.5	Mendoza et al. 2013		Regis and Meik 2017	ISSN 1605-2528.
Testudines	Testudinidae	Chelonoidis chathamensis	29954.5				Estimated with the regresion of TL and body mass (Chelonoidis genus)
Testudines	Testudinidae	Chelonoidis chilensis	3181	Myhrvold et al. 2015	https://datarepository.wolframcloud.com/resources/Amniote-Life-History-Database	Amniote Database
Testudines	Testudinidae	Chelonoidis darwini	36238.5				Estimated with the regresion of TL and body mass (Chelonoidis genus)
Testudines	Testudinidae	Chelonoidis denticulatus	3675	Duellman 2005		Regis and Meik 2017
Testudines	Testudinidae	Chelonoidis duncanensis	22000	Chiari et al. 2017	https://doi.org/10.1038/s41598-017-15787-7		Mean calculated with the avaibale data
Testudines	Testudinidae	Chelonoidis hoodensis	28000	Chiari et al. 2017	https://doi.org/10.1038/s41598-017-15787-7		Mean calculated with the avaibale data
Testudines	Testudinidae	Chelonoidis porteri	72000	Chiari et al. 2017	https://doi.org/10.1038/s41598-017-15787-7		Mean calculated with the avaibale data
Testudines	Testudinidae	Chelonoidis vicina	61000	Chiari et al. 2017	https://doi.org/10.1038/s41598-017-15787-7		Mean calculated with the avaibale data
Testudines	Testudinidae	Chersina angulata	715	Myhrvold et al. 2015	https://datarepository.wolframcloud.com/resources/Amniote-Life-History-Database	Amniote Database
Testudines	Testudinidae	Geochelone elegans	2500	Myhrvold et al. 2015	https://datarepository.wolframcloud.com/resources/Amniote-Life-History-Database	Amniote Database
Testudines	Testudinidae	Geochelone platynota	2500	Myhrvold et al. 2015	https://datarepository.wolframcloud.com/resources/Amniote-Life-History-Database	Amniote Database
Testudines	Testudinidae	Gopherus agassizii	2443	Myhrvold et al. 2015	https://datarepository.wolframcloud.com/resources/Amniote-Life-History-Database	Amniote Database
Testudines	Testudinidae	Gopherus berlandieri	1769.5	Myhrvold et al. 2015	https://datarepository.wolframcloud.com/resources/Amniote-Life-History-Database	Amniote Database
Testudines	Testudinidae	Gopherus flavomarginatus	85000	McDonald 2017	https://animaldiversity.org/accounts/Gopherus_flavomarginatus/
Testudines	Testudinidae	Gopherus polyphemus	2784	Myhrvold et al. 2015	https://datarepository.wolframcloud.com/resources/Amniote-Life-History-Database	Amniote Database
Testudines	Testudinidae	Homopus areolatus	289.4	Myhrvold et al. 2015	https://datarepository.wolframcloud.com/resources/Amniote-Life-History-Database	Amniote Database
Testudines	Testudinidae	Homopus femoralis	599	Myhrvold et al. 2015	https://datarepository.wolframcloud.com/resources/Amniote-Life-History-Database	Amniote Database
Testudines	Testudinidae	Indotestudo elongata	255	Myhrvold et al. 2015	https://datarepository.wolframcloud.com/resources/Amniote-Life-History-Database	Amniote Database
Testudines	Testudinidae	Indotestudo forstenii	967.5	Myhrvold et al. 2015	https://datarepository.wolframcloud.com/resources/Amniote-Life-History-Database	Amniote Database
Testudines	Testudinidae	Indotestudo travancorica	255	Myhrvold et al. 2015	https://datarepository.wolframcloud.com/resources/Amniote-Life-History-Database	Amniote Database
Testudines	Testudinidae	Kinixys belliana	1202	Myhrvold et al. 2015	https://datarepository.wolframcloud.com/resources/Amniote-Life-History-Database	Amniote Database
Testudines	Testudinidae	Kinixys erosa	958.4	Lawson 2001	https://doi.org/10.1080/21564574.2001.9635445	Regis and Meik 2017
Testudines	Testudinidae	Kinixys homeana	690.7	Lawson 2001	https://doi.org/10.1080/21564574.2001.9635445	Regis and Meik 2017
Testudines	Testudinidae	Kinixys lobatsiana	1202	Myhrvold et al. 2015	https://datarepository.wolframcloud.com/resources/Amniote-Life-History-Database	Amniote Database
Testudines	Testudinidae	Kinixys natalensis	1202	Myhrvold et al. 2015	https://datarepository.wolframcloud.com/resources/Amniote-Life-History-Database	Amniote Database
Testudines	Testudinidae	Kinixys nogueyi	1202	Myhrvold et al. 2015	https://datarepository.wolframcloud.com/resources/Amniote-Life-History-Database	Amniote Database
Testudines	Testudinidae	Kinixys spekii	617	Hailey and Coulson 1996	https://doi.org/10.1111/j.1469-7998.1996.tb05303.x
Testudines	Testudinidae	Kinixys zombensis	1202	Myhrvold et al. 2015	https://datarepository.wolframcloud.com/resources/Amniote-Life-History-Database	Amniote Database
Testudines	Testudinidae	Malacochersus tornieri	400	Myhrvold et al. 2015	https://datarepository.wolframcloud.com/resources/Amniote-Life-History-Database	Amniote Database
Testudines	Testudinidae	Manouria emys	30000	Bonin et al. 2006			Book "Turtles of the World"
Testudines	Testudinidae	Manouria impressa	3200	Myhrvold et al. 2015	https://datarepository.wolframcloud.com/resources/Amniote-Life-History-Database	Amniote Database
Testudines	Testudinidae	Psammobates geometricus	366.8	Myhrvold et al. 2015	https://datarepository.wolframcloud.com/resources/Amniote-Life-History-Database	Amniote Database
Testudines	Testudinidae	Psammobates tentorius	423	Myhrvold et al. 2015	https://datarepository.wolframcloud.com/resources/Amniote-Life-History-Database	Amniote Database
Testudines	Testudinidae	Pyxis arachnoides	398.1	Walker et al. 2007	http://dx.doi.org/10.1111/j.1365-2028.2007.00811.x	Regis and Meik 2017
Testudines	Testudinidae	Pyxis planicauda	420	Pedrono and Smith 2013	https://doi.org/10.3854/crm.6.a12p59	Regis and Meik 2017
Testudines	Testudinidae	Stigmochelys pardalis	20000	Myhrvold et al. 2015	https://datarepository.wolframcloud.com/resources/Amniote-Life-History-Database	Amniote Database
Testudines	Testudinidae	Testudo graeca	1430	Myhrvold et al. 2015	https://datarepository.wolframcloud.com/resources/Amniote-Life-History-Database	Amniote Database
Testudines	Testudinidae	Testudo kleinmanni	295	Geffen and Mendelssohn 1988	https://www.jstor.org/stable/3892351	Regis and Meik 2017
Testudines	Testudinidae	Testudo marginata	2080	Myhrvold et al. 2015	https://datarepository.wolframcloud.com/resources/Amniote-Life-History-Database	Amniote Database
Testudines	Trionychidae	Amyda cartilaginea	2500	Andersen et al. 2021	https://doi.org/10.1016/j.dib.2020.106708
Testudines	Trionychidae	Apalone ferox	20000	Myhrvold et al. 2015	https://datarepository.wolframcloud.com/resources/Amniote-Life-History-Database	Amniote Database
Testudines	Trionychidae	Apalone mutica	819	Myhrvold et al. 2015	https://datarepository.wolframcloud.com/resources/Amniote-Life-History-Database	Amniote Database
Testudines	Trionychidae	Apalone spinifera	4765	Myhrvold et al. 2015	https://datarepository.wolframcloud.com/resources/Amniote-Life-History-Database	Amniote Database
Testudines	Trionychidae	Chitra indica	108000	Myhrvold et al. 2015	https://datarepository.wolframcloud.com/resources/Amniote-Life-History-Database	Amniote Database
Testudines	Trionychidae	Cyclanorbis senegalensis	11300	Gramentz 2008			Data aprox. C. elegans which have tha same size
Testudines	Trionychidae	Cycloderma frenatum	14591	Myhrvold et al. 2015	https://datarepository.wolframcloud.com/resources/Amniote-Life-History-Database	Amniote Database
Testudines	Trionychidae	Lissemys punctata	1444.5	Myhrvold et al. 2015	https://datarepository.wolframcloud.com/resources/Amniote-Life-History-Database	Amniote Database
Testudines	Trionychidae	Lissemys scutata	1444.5	Myhrvold et al. 2015	https://datarepository.wolframcloud.com/resources/Amniote-Life-History-Database	Amniote Database
Testudines	Trionychidae	Nilssonia gangetica	19000	Myhrvold et al. 2015	https://datarepository.wolframcloud.com/resources/Amniote-Life-History-Database	Amniote Database
Testudines	Trionychidae	Palea steindachneri	10100	McKeown and Webb 1982	https://doi.org/10.2307/1563802	Regis and Meik 2017
Testudines	Trionychidae	Pelochelys bibroni	120000	Bonin et al. 2006			Book "Turtles of the World"
Testudines	Trionychidae	Pelodiscus sinensis	2327.5	Myhrvold et al. 2015	https://datarepository.wolframcloud.com/resources/Amniote-Life-History-Database	Amniote Database
Testudines	Trionychidae	Trionyx triunguis	10818	Myhrvold et al. 2015	https://datarepository.wolframcloud.com/resources/Amniote-Life-History-Database	Amniote Database
