# Supplementary material for: Anthropogenic impacts on threatened species erode functional diversity in chelonians and crocodilians
Source: Nat Commun. 2023 Mar 28;14:1542. doi: 10.1038/s41467-023-37089-5 (PMC10050202; doi:10.1038/s41467-023-37089-5)
Supplement: Supplementary file 6 — Supplementary data 4 [file 41467_2023_37089_MOESM6_ESM.xlsx]

## Sheet: Hoja1
id	Species	Trade	Local consumption	habitat disturbance	disease	climate change	pollution	No data	Predation	Status
1	Acanthochelys_spixii	0	0	1	0	0	0	0	0	NT
2	Apalone_mutica	0	0	1	0	0	1	0	0	LC
3	Apalone_spinifera	0	0	1	0	0	1	0	0	LC
4	Batagur_dhongoka	0	1	1	0	0	1	0	0	CE
5	Caretta_caretta	0	1	1	1	1	1	0	0	VU
6	Carettochelys_insculpta	0	0	1	0	0	1	0	0	EN
7	Chelodina_reimanni	0	0	0	0	0	0	1	0	NT
8	Chelonia_mydas	0	1	1	1	0	0	0	0	EN
9	Chelonoidis_denticulatus	0	1	1	0	0	0	0	0	NA
10	Chitra_indica	0	1	0	0	0	0	0	0	EN
11	Chrysemys_picta	0	0	1	0	0	1	0	1	LC
12	Clemmys_guttata	0	0	1	1	1	1	0	0	EN
13	Cuora_flavomarginata	0	1	1	0	0	0	0	0	EN
14	Cyclanorbis_senegalensis	0	1	1	0	1	0	0	0	VU
15	Cyclemys_dentata	0	0	1	0	1	0	1	0	NT
16	Cycloderma_frenatum	0	1	0	0	0	1	1	0	EN
17	Deirochelys_reticularia	0	1	0	0	0	0	0	1	NA
18	Dermochelys_coriacea	0	1	1	0	1	1	0	0	VU
19	Elseya_dentata	0	0	0	0	0	0	0	0	NA
20	Emydura_macquarii	0	0	0	0	0	0	0	0	NA
21	Emydura_subglobosa	0	0	0	0	0	0	0	0	LC
22	Emydura_tanybaraga	0	0	0	0	0	0	0	0	NA
23	Emys_orbicularis	0	0	1	0	0	0	0	0	NT
24	Geoemyda_japonica	0	0	0	0	0	0	1	0	EN
25	Glyptemys_muhlenbergii	0	0	1	1	1	0	1	0	CE
26	Gopherus_agassizii	0	0	1	1	1	1	0	0	VU
27	Gopherus_polyphemus	0	0	1	1	0	1	0	0	VU
28	Graptemys_caglei	0	0	1	0	1	1	1	0	EN
29	Graptemys_ernsti	0	0	1	0	0	1	1	0	NT
30	Graptemys_geographica	0	0	1	0	0	1	0	1	LC
31	Graptemys_gibbonsi	0	0	1	1	1	1	1	0	EN
32	Graptemys_nigrinoda	0	0	0	1	0	0	0	1	LC
33	Graptemys_oculifera	0	0	1	1	1	1	0	0	VU
34	Graptemys_ouachitensis	0	0	0	0	0	0	1	0	LC
35	Graptemys_pulchra	0	0	0	1	0	1	1	0	NT
36	Graptemys_versa	0	0	0	0	0	0	1	0	LC
37	Heosemys_annandalii	0	1	1	0	1	1	0	0	EN
38	Homopus_areolatus	0	0	1	0	1	0	0	1	LC
39	Homopus_femoralis	0	0	0	0	1	0	1	0	LC
40	Hydromedusa_maximiliani	0	0	0	0	0	0	0	0	VU
41	Hydromedusa_tectifera	0	0	0	0	0	0	0	0	NA
42	Indotestudo_travancorica	0	0	0	0	0	0	1	0	VU
43	Kinixys_belliana	0	1	0	0	0	0	0	1	NA
44	Kinixys_erosa	0	1	1	0	0	0	0	0	DD
45	Kinixys_homeana	0	0	1	0	0	1	0	0	VU
46	Kinixys_lobatsiana	0	0	1	1	0	0	0	0	VU
47	Kinixys_natalensis	0	0	1	0	0	0	1	0	VU
48	Kinixys_spekii	0	1	0	0	0	0	1	0	NA
49	Kinosternon_alamosae	0	0	1	0	1	0	0	0	DD
50	Kinosternon_baurii	0	0	1	0	0	0	0	0	LC
51	Kinosternon_chimalhuaca	0	0	1	0	0	0	1	0	LC
52	Kinosternon_flavescens	0	0	1	0	0	0	0	1	LC
53	Kinosternon_hirtipes	0	0	1	0	0	1	1	0	LC
54	Kinosternon_integrum	0	0	1	0	0	0	0	0	LC
55	Kinosternon_scorpioides	0	0	1	0	0	0	0	0	NA
56	Kinosternon_sonoriense	0	0	1	1	1	1	0	1	NT
57	Kinosternon_subrubrum	0	0	1	0	0	0	0	1	LC
58	Lepidochelys_kempii	0	0	1	0	0	0	0	0	CE
59	Malayemys_subtrijuga	0	0	1	0	1	0	0	0	VU
60	Mauremys_leprosa	0	0	1	0	0	0	0	0	NA
61	Mauremys_nigricans	0	1	0	0	0	0	0	0	EN
62	Mauremys_reevesii	0	0	1	0	0	1	1	0	EN
63	Mauremys_sinensis	0	0	1	0	0	1	1	0	EN
64	Mesoclemmys_dahli	0	0	1	0	0	0	0	0	CE
65	Mesoclemmys_gibba	0	0	0	0	0	0	0	0	NA
66	Mesoclemmys_nasuta	0	0	0	0	0	0	1	0	NA
67	Mesoclemmys_tuberculata	0	0	0	1	0	0	1	0	NA
68	Mesoclemmys_vanderhaegei	0	1	0	0	0	0	0	0	NT
69	Mesoclemmys_zuliae	0	0	0	0	0	0	1	1	VU
70	Myuchelys_georgesi	0	0	1	1	0	0	0	0	NA
71	Orlitia_borneensis	0	1	1	1	1	1	0	0	CE
72	Pangshura_smithii	0	1	1	0	0	1	0	0	NT
73	Pangshura_sylhetensis	0	0	1	0	0	1	0	0	EN
74	Pangshura_tentoria	0	1	1	1	0	1	0	0	LC
75	Pelochelys_bibroni	0	1	0	0	0	0	0	1	VU
76	Pelusios_adansonii	0	1	0	0	1	0	0	0	NA
77	Pelusios_bechuanicus	0	0	0	0	0	0	1	0	NA
78	Pelusios_castanoides	0	1	1	0	0	0	0	0	LC
79	Pelusios_chapini	0	1	0	0	0	0	0	0	NA
80	Pelusios_nanus	0	0	0	0	0	0	1	0	NA
81	Pelusios_rhodesianus	0	0	0	0	0	0	1	0	LC
82	Pelusios_sinuatus	0	1	0	0	0	0	0	1	NA
83	Pelusios_upembae	0	1	0	0	0	0	0	0	DD
84	Pelusios_williamsi	0	0	0	0	0	0	1	0	NA
85	Phrynops_williamsi	0	0	1	0	0	0	1	0	VU
86	Platemys_platycephala	0	0	0	0	0	0	0	0	NA
87	Podocnemis_lewyana	0	1	1	0	0	1	0	0	CE
88	Podocnemis_sextuberculata	0	1	0	0	0	0	0	0	VU
89	Podocnemis_vogli	0	1	0	0	0	0	0	0	NA
90	Psammobates_tentorius	0	0	1	0	0	0	1	0	NT
91	Pseudemydura_umbrina	0	0	1	0	1	0	0	1	CE
92	Pseudemys_alabamensis	0	0	0	0	0	0	0	1	EN
93	Pseudemys_gorzugi	0	0	1	0	1	1	1	0	NT
94	Pseudemys_nelsoni	0	0	1	1	0	1	0	1	LC
95	Pseudemys_peninsularis	0	0	0	1	0	1	1	0	LC
96	Pseudemys_rubriventris	0	0	1	0	1	1	0	1	NT
97	Pseudemys_texana	0	0	0	0	0	0	0	1	LC
98	Pyxis_planicauda	0	0	1	0	0	0	0	0	CE
99	Rhinoclemmys_annulata	0	0	0	0	0	0	1	0	NT
100	Rhinoclemmys_areolata	0	0	1	0	0	0	1	0	NT
101	Rhinoclemmys_diademata	0	0	0	0	0	0	1	0	NA
102	Rhinoclemmys_funerea	0	0	0	0	0	0	1	0	NT
103	Rhinoclemmys_melanosterna	0	0	0	0	0	0	1	0	NA
104	Rhinoclemmys_nasuta	0	0	0	0	0	0	1	0	NT
105	Rhinoclemmys_pulcherrima	0	0	1	0	0	0	0	0	NA
106	Rhinoclemmys_punctularia	0	0	0	0	0	0	1	0	NA
107	Rhinoclemmys_rubida	0	0	1	0	1	0	1	0	NT
108	Siebenrockiella_crassicollis	0	1	1	0	0	0	0	0	VU
109	Sternotherus_carinatus	0	1	1	0	0	1	0	1	LC
110	Sternotherus_minor	0	0	1	0	0	1	0	1	LC
111	Sternotherus_odoratus	0	0	1	0	0	1	0	1	LC
112	Terrapene_coahuila	0	0	1	0	0	0	0	0	EN
113	Terrapene_nelsoni	0	0	0	0	0	0	0	0	DD
114	Trachemys_callirostris	0	1	0	0	0	0	0	0	NA
115	Trachemys_decorata	0	0	0	0	0	0	1	0	VU
116	Trachemys_decussata	0	0	0	0	0	0	1	0	NA
117	Trachemys_dorbigni	0	0	0	0	0	0	1	0	NA
118	Trachemys_ornata	0	0	1	0	1	1	1	0	VU
119	Trachemys_stejnegeri	0	0	0	0	0	0	1	0	NT
120	Trachemys_taylori	0	0	1	0	0	0	0	0	EN
121	Trachemys_terrapen	0	0	0	0	0	0	1	0	VU
122	Trachemys_venusta	0	0	0	0	0	0	1	0	NA
123	Trachemys_yaquia	0	0	1	0	1	1	0	0	VU
124	Acanthochelys_pallidipectoris	1	0	1	0	1	0	0	0	EN
125	Aldabrachelys_gigantea	1	0	0	0	0	0	0	0	NA
126	Amyda_cartilaginea	1	1	1	0	0	1	0	0	VU
127	Apalone_ferox	1	0	1	0	0	1	0	1	LC
128	Astrochelys_radiata	1	1	1	1	0	0	0	0	CE
129	Astrochelys_yniphora	1	1	1	0	0	0	0	1	CE
130	Batagur_baska	1	1	1	0	1	0	0	0	CE
131	Batagur_borneoensis	1	1	1	0	1	1	0	0	CE
132	Batagur_kachuga	1	1	1	0	0	1	0	0	CE
133	Batagur_trivittata	1	1	1	0	1	1	0	0	CE
134	Chelodina_longicollis	1	0	0	0	0	0	0	0	NA
135	Chelodina_mccordi	1	1	1	1	1	1	0	0	CE
136	Chelodina_novaeguineae	1	0	0	0	0	0	0	0	LC
137	Chelonoidis_carbonarius	1	1	1	0	0	0	0	0	NA
138	Chelonoidis_chilensis	1	0	1	0	0	0	0	0	VU
139	Chelydra_rossignonii	1	1	1	0	0	0	0	0	VU
140	Chelydra_serpentina	1	1	1	0	0	1	0	1	LC
141	Chersina_angulata	1	1	1	0	0	0	0	1	LC
142	Claudius_angustatus	1	1	0	0	0	0	0	0	NT
143	Cuora_amboinensis	1	1	1	0	0	1	0	0	EN
144	Cuora_aurocapitata	1	1	1	0	0	0	0	0	CE
145	Cuora_galbinifrons	1	1	1	0	0	0	0	0	CE
146	Cuora_mccordi	1	1	1	0	0	0	0	0	CE
147	Cuora_trifasciata	1	1	1	0	0	0	0	0	CE
148	Cuora_yunnanensis	1	1	1	0	0	1	0	0	CE
149	Dermatemys_mawii	1	1	1	0	0	1	0	1	CE
150	Eretmochelys_imbricata	1	1	1	0	1	1	0	0	CE
151	Erymnochelys_madagascariensis	1	1	1	0	1	1	0	0	CE
152	Geochelone_elegans	1	1	1	0	1	1	0	0	VU
153	Geochelone_platynota	1	1	1	0	1	0	0	0	CE
154	Geoclemys_hamiltonii	1	1	1	0	0	1	0	0	EN
155	Geoemyda_spengleri	1	0	1	0	0	0	0	0	EN
156	Glyptemys_insculpta	1	0	1	0	0	0	0	0	EN
157	Gopherus_berlandieri	1	0	1	0	0	0	0	0	LC
158	Gopherus_flavomarginatus	1	0	1	0	0	0	0	0	CE
159	Graptemys_barbouri	1	0	1	1	0	1	0	1	VU
160	Graptemys_flavimaculata	1	0	1	1	0	1	0	0	VU
161	Graptemys_pseudogeographica	1	0	1	0	0	1	0	1	LC
162	Hardella_thurjii	1	1	1	0	0	1	0	0	VU
163	Heosemys_grandis	1	1	1	0	0	0	0	0	VU
164	Heosemys_spinosa	1	1	1	0	0	0	0	0	EN
165	Indotestudo_elongata	1	1	1	0	0	1	0	0	CE
166	Indotestudo_forstenii	1	0	1	0	0	0	0	0	EN
167	Lepidochelys_olivacea	1	1	1	1	1	1	0	1	VU
168	Leucocephalon_yuwonoi	1	1	1	0	0	0	0	0	CE
169	Lissemys_punctata	1	1	1	0	0	1	0	1	LC
170	Lissemys_scutata	1	1	1	0	1	1	0	0	DD
171	Macrochelys_temminckii	1	1	0	0	0	0	0	0	VU
172	Malaclemys_terrapin	1	0	1	1	1	1	0	1	VU
173	Malacochersus_tornieri	1	0	1	0	1	0	0	0	CE
174	Manouria_emys	1	1	1	0	1	0	0	0	CE
175	Manouria_impressa	1	1	1	0	0	0	0	0	VU
176	Mauremys_annamensis	1	1	1	0	0	0	0	0	CE
177	Mauremys_caspica	1	1	1	0	0	0	0	0	NA
178	Mauremys_japonica	1	0	1	0	0	0	0	0	NT
179	Mauremys_mutica	1	0	1	0	0	1	0	0	EN
180	Mauremys_rivulata	1	1	1	0	0	1	0	0	NA
181	Melanochelys_tricarinata	1	0	1	0	0	0	0	0	EN
182	Melanochelys_trijuga	1	0	1	0	1	1	0	0	LC
183	Nilssonia_gangetica	1	1	1	1	0	1	0	0	VU
184	Notochelys_platynota	1	1	1	0	1	0	0	0	VU
185	Palea_steindachneri	1	1	1	0	0	1	0	0	EN
186	Pangshura_tecta	1	1	1	0	0	1	0	0	LC
187	Pelodiscus_sinensis	1	1	1	0	0	0	0	0	VU
188	Pelomedusa_subrufa	1	1	0	0	0	0	0	0	NA
189	Pelusios_castaneus	1	1	1	0	1	0	0	0	NA
190	Pelusios_niger	1	1	1	0	0	1	0	0	NT
191	Pelusios_subniger	1	1	1	0	0	0	0	0	LC
192	Phrynops_geoffroanus	1	1	0	0	0	0	0	0	NA
193	Phrynops_hilarii	1	1	1	0	0	0	0	0	NA
194	Platysternon_megacephalum	1	1	1	0	1	1	0	0	EN
195	Podocnemis_erythrocephala	1	1	0	0	0	0	0	0	VU
196	Podocnemis_expansa	1	1	0	0	0	0	0	0	LC
197	Podocnemis_unifilis	1	1	0	0	0	0	0	0	VU
198	Psammobates_geometricus	1	0	1	1	1	1	0	0	CE
199	Pseudemys_concinna	1	0	1	0	0	1	0	1	LC
200	Pyxis_arachnoides	1	0	1	1	0	0	0	0	CE
201	Rheodytes_leukops	1	0	1	0	0	0	0	0	VU
202	Rhinemys_rufipes	1	1	1	0	0	0	0	0	NT
203	Sacalia_bealei	1	1	0	0	0	0	0	0	EN
204	Sacalia_quadriocellata	1	0	1	0	0	0	0	0	EN
205	Staurotypus_salvinii	1	1	1	0	0	0	0	0	NT
206	Staurotypus_triporcatus	1	1	0	0	0	0	0	0	NT
207	Sternotherus_depressus	1	0	1	1	0	1	0	1	CE
208	Stigmochelys_pardalis	1	1	1	1	0	0	0	0	LC
209	Terrapene_carolina	1	0	1	0	1	1	0	0	VU
210	Terrapene_ornata	1	0	1	0	0	0	0	0	NT
211	Testudo_graeca	1	1	1	0	0	0	0	0	VU
212	Testudo_kleinmanni	1	0	1	1	0	0	0	0	CE
213	Testudo_marginata	1	0	1	0	0	0	0	0	LC
214	Trachemys_nebulosa	1	1	1	0	0	0	0	0	NA
215	Trachemys_scripta	1	0	1	0	0	0	0	0	LC
216	Trionyx_triunguis	1	1	1	0	0	1	0	0	VU
217	Chelonoidis_becki	0	1	0	1	0	0	0	1	VU
218	Chelonoidis_chathamensis	0	1	0	1	0	0	0	1	EN
219	Chelonoidis_darwini	0	1	0	1	0	0	0	0	CE
220	Chelonoidis_duncanensis	0	0	0	1	1	0	0	0	VU
221	Chelonoidis_hoodensis	0	1	0	1	1	0	0	0	CE
222	Chelonoidis_porteri	0	1	1	1	0	0	0	0	CE
223	Chelonoidis_vicina	0	1	0	1	0	0	0	0	EN
224	Chrysemys_dorsalis	NA	NA	NA	NA	NA	NA	1	NA	NA
225	Cuora_bourreti	1	1	1	0	0	0	0	0	CE
226	Cuora_mouhotii	1	1	1	0	0	0	0	0	EN
227	Cuora_picturata	1	1	1	0	0	0	0	0	CE
228	Graptemys_pearlensis	0	0	1	1	1	1	1	0	EN
229	Kinixys_nogueyi	NA	NA	NA	NA	NA	NA	1	NA	NA
230	Kinixys_zombensis	NA	NA	NA	NA	NA	NA	1	NA	NA
231	Kinosternon_durangoense	0	0	1	0	1	0	0	0	DD
232	Myuchelys_bellii	NA	NA	NA	NA	NA	NA	1	NA	EN
233	Myuchelys_latisternum	NA	NA	NA	NA	NA	NA	1	NA	NA
234	Trachemys_gaigeae	1	1	1	0	1	1	0	0	VU
235	Trachemys_grayi	NA	NA	NA	NA	NA	NA	1	NA	NA
236	Vijayachelys_silvatica	0	1	1	1	1	0	0	0	EN
237	Alligator_mississippiensis	0	0	1	0	1	1	0	0	LC
238	Alligator_sinensis	0	0	1	0	0	1	0	0	CE
239	Caiman_crocodilus	0	1	1	0	0	0	0	0	LC
240	Caiman_latirostris	0	0	1	0	0	1	0	0	LC
241	Caiman_yacare	0	1	1	0	0	0	0	0	LC
242	Crocodylus_acutus	0	0	1	0	0	0	0	1	VU
243	Crocodylus_intermedius	0	1	1	0	0	1	0	0	CE
244	Crocodylus_johnsoni	0	0	0	0	0	0	0	1	NA
245	Crocodylus_mindorensis	0	0	1	0	0	0	0	0	CE
246	Crocodylus_moreletii	1	0	0	0	0	1	0	0	LC
247	Crocodylus_niloticus	0	1	1	1	1	1	0	0	LC
248	Crocodylus_novaeguineae	0	0	0	1	0	1	0	0	LC
249	Crocodylus_palustris	1	1	1	0	0	0	0	0	VU
250	Crocodylus_porosus	0	1	1	1	0	1	0	0	LC
251	Crocodylus_rhombifer	0	1	0	0	0	0	0	0	CE
252	Crocodylus_siamensis	0	1	1	0	1	0	0	0	CE
253	Gavialis_gangeticus	0	0	1	0	0	0	0	0	CE
254	Mecistops_cataphractus	1	0	1	0	1	1	0	0	CE
255	Melanosuchus_niger	NA	NA	NA	NA	NA	NA	1	NA	LC
256	Osteolaemus_tetraspis	NA	NA	NA	NA	NA	NA	1	NA	VU
257	Paleosuchus_palpebrosus	0	1	1	0	0	0	0	0	LC
258	Paleosuchus_trigonatus	0	0	1	0	0	1	0	0	LC
259	Tomistoma_schlegelii	0	0	1	1	0	0	0	1	VU
